# Supplementary material for: Quantification of HPV16 E7 Oncoproteins in Urine Specimens from Women with Cervical Intraepithelial Neoplasia
Source: Microorganisms. 2024 Jun 14;12(6):1205. doi: 10.3390/microorganisms12061205 (PMC11205804; doi:10.3390/microorganisms12061205)
Supplement: Supplementary file 1 [file microorganisms-12-01205-s001.zip]

Archive with 1 entries (1 files):
- microorganisms-3018249-supplementary.pdf
